# Supplementary material for: Evaluation of different serological assays for early diagnosis of leptospirosis in Martinique (French West Indies)
Source: PLoS Negl Trop Dis. 2017 Jun 23;11(6):e0005678. doi: 10.1371/journal.pntd.0005678 (PMC5500375; doi:10.1371/journal.pntd.0005678)
Supplement: S1 Table — (XLSX) [file pntd.0005678.s004.xlsx]

## Sheet: Feuil1
Patient n°	Sexe (M/W)	Age (years)	Onset of symptoms date	Time elapsed between onset of symptoms and plasma sampling (days)	Time elapsed between onset of symptoms and first serum sampling (days)	Time elapsed between onset of symptoms and second serum sampling (days)	Initiation of antibiotic threrapy date	Antibiotic therapy ending	Severe cases
P01	M	42.1315	2011-04-22	5	13		2011-04-27	2011-05-10
P02	M	33.674	2011-12-05	2	2	10	2011-12-07
P03	M	15.6521	2011-06-28	3	8	14	2011-07-01
P04	M	76.463	2011-08-16	1	15		2011-08-17	2011-08-27
P05	M	50.326	2011-12-20	0	8		2011-12-23	2011-01-04
P06	W	55.5918	2011-12-17	6	5		2011-12-22
P07	M	35.1068	2011-09-25	1	11	24	2011-09-26	2011-10-09
P08	M	80.9726	2011-09-12	2	10		2011-09-15	2011-09-23
P09	W	54.137	2012-06-08	3	18		2012-06-11
P10	M	44.326	2012-10-22	1	9		2012-10-25	2012-10-31
P11	M	23.7041	2011-11-12	2	16		2011-11-14	2011-11-26
P12	M	33.2164	2011-12-10	3	6		2011-12-13
P13	M	49.8384	2011-07-31	9	9	10	2011-08-10
P14	W	58.2027	2012-10-23	2	2	14	2012-10-26
P15	M	61.9945	2011-11-20	4	4	23	2011-11-25
P16	M	66.3726	2011-11-16	10	10		2011-11-27
P17	M	37.1918	2011-07-05	6	13		none
P18	M	58.6055	2011-10-01	5	17		none
P19	M	80.1151	2011-05-11	8	8		2011-05-25
P20	M	53.0274	2012-10-19	3	3	29	2012-10-22
P21	M	28.8055	2012-08-08	4	13		2012-08-12
P22	M	46.3507	2011-11-18	5	5		2011-11-23
P23	M	42.1397	2011-05-18	1	1	8	2011-05-19
P24	M	61.2712	2012-10-06	5	25		2012-10-13
P25	M	44.9973	2011-05-17	5	5	14	2011-05-23		Yes
P26	M	37.6521	2011-12-09	3	18		2011-12-12	2011-12-22
P27	M	32.2137	2011-08-20	6	6	27	2011-08-26
P28	M	43.6986	2011-10-07	5	5		2011-10-11
P29	M	33.3479	2011-11-11	6	14		2011-11-17	2011-11-27
P30	M	36.0548	2011-07-09	1	10		none
P31	M	59.6219	2011-05-29	3	19		2011-06-01
P32	M	31.7068	2011-10-13	1	1	13	2011-10-14
P33	M	58.1644	2011-10-26	4	30		2011-10-28	2011-11-07
P34	M	66.3452	NA	NA	NA		NA
P35	M	62.8795	2012-08-30	3	12		2012-09-05	2012-09-13
P36	M	34.7014	2011-08-22	5	16		none
P37	M	53.8	2011-11-15	3	21		2011-11-17	2011-11-27
P38	M	32.7671	2011-09-27	NA*	31		NA
P39	M	54.0384	2012-10-12	5	27		2012-10-21	2012-10-31
P40	M	58.1205	2011-04-28	2	11		none		Yes
P41	M	52.7781	2011-08-15	3	3		2011-08-18
P42	M	56.1342	2012-08-16	4	22		2012-08-28
P43	M	38.2384	2011-08-11	2	5		none
P44	M	55.6164	2012-09-28	5	6		2012-10-03
P45	M	70.6411	2011-07-22	4	4		2011-07-26		Yes
P46	M	46.337	NA	NA	NA		NA
P47	M	43.6767	2012-02-22	6	6	15	2012-02-28
P48	M	30.5315	2011-12-17	2	2		2011-12-19
P49	M	56.4986	2012-07-30	2	6	16	none
P50	M	56.0356	2011-12-16	4	18		none
P51	M	61.2685	2012-10-08	3	4	25	NA
P52	M	53.2712	2012-08-25	5	5	13	2012-08-28
P53	M	52.0658	2011-12-19	3	9		2011-12-22	2012-01-01
P54	M	51.1562	2011-12-14	6	6	25	2011-12-19
P55	M	67.8493	2011-08-18	2	3	14	2011-08-19
P56	M	63.6493	2012-08-16	3	5	6	2012-08-19		Yes
P57	M	45.9973	2011-09-24	2	12		2011-09-26	2011-10-05
P58	M	48.1836	2012-05-20	4	17		none
P59	M	62.7041	2011-12-15	1	1		2011-12-16		Yes
P60	W	22.1671	2011-09-07	2	9		2011-09-16
P61	M	52.5123	2012-12-16	5	5		2012-12-20
P62	W	48.8384	2011-07-23	3	9		none
P63	W	40.1205	2011-10-10	4	5	8	2011-10-14
P64	M	64.7315	2012-07-10	3	3	13	2012-07-17
P65	M	22.2137	2012-03-01	3	11	19	NA
P66	M	50.3425	2012-01-01	4	19		2012-01-06
P67	W	41.7096	2010-12-30	3	4	15	2011-01-03
P68	M	23.9562	2011-10-04	3	3	24	2011-10-07
P69	M	53.663	2012-09-27	5	5	27	2012-10-02
P70	M	68.8603	2011-11-10	0	0	20	2011-11-11
P71	M	23.4685	2011-07-06	4	13		2011-07-10	2011-07-20
P72	M	40.7151	2012-11-18	4	19		2012-11-22	2012-11-29
P73	M	49.5863	2012-03-02	5	10		2012-03-06
P74	M	71.5836	2011-11-03	1	22		2011-11-05	2011-11-11
P75	M	37.8932	2011-08-11	3	14		2011-08-16	2011-08-23
P76	W	27.3973	2012-12-19	2	15		2012-12-22	2013-01-03
P77	M	43.7507	2011-06-11	3	4		none
P78	M	50.2904	2011-03-29	3	22		2011-04-01	2011-04-15
P79	M	21.3288	2011-09-13	1	13		2011-12-27	2012-01-05
P80	M	50.611	2011-12-23	3	19		none
P81	M	59.6247	2011-08-11	1	16		2011-08-12	2011-08-18
P82	W	60.0301	2012-06-10	5	5	16	2012-06-15
P83	M	64.3945	2012-11-22	3	3		2012-11-25
P84	W	40.9425	2012-11-23	1	3	14	2012-11-24
P85	M	65.6767	2011-08-28	5	5		2011-09-02		Yes
P86	M	35.3726	2012-10-23	3	23		2012-10-26	2012-11-03
P87	W	57.4904	2011-12-08	5	5	19	NA
P88	M	50.274	2011-11-24	5	6	18	2011-11-30
P89	M	36.9479	2011-11-13	4	33		2011-11-17	2011-11-27
P90	M	36.589	2011-08-04	0	0	6	none
P91	M	40.926	2011-11-08	7	10	22	2011-11-15
P92	M	46.4466	2011-07-12	6	14		2011-07-19	2011-07-25
P93	M	50.7616	2011-03-19	1	60		2011-03-21	2011-03-31	Yes
P94	M	37.0795	2012-11-24	2	5	18	2012-11-27		Yes
P95	M	61.1041	2011-07-17	4	4	9	2011-07-29		Yes
P96	M	51.0027	2012-01-05	2	13		2012-01-11
P97	M	44.4329	2011-10-01	5	6	13	2011-10-06
P98	M	21.3425	2011-08-11	3	3	30	2011-08-14
P99	M	20.3507	2012-08-24	1	1	5	2012-08-29
P100	M	44.6685	2011-07-17	3	16		2011-07-20	2011-07-30
P101	M	29.326	2011-11-22	3	17		2011-11-25	2011-12-04
P102	M	37.1151	2011-11-03	4	28		2011-11-08	2011-11-13
P103	M	30.0219	2011-07-16	2	3		none
P104	M	15.0712	2011-05-26	3	4	15	none
P105	W	65.0438	2012-10-18	5	5	7	2012-10-23
P106	W	63.5945
P107	M	47.4356
P108	M	31.8274
P109	M	53.2959
P110	M	40.4411
P111	M	35.3671
P112	M	22.1589
P113	M	63.6027
P114	M	50.263
P115	M	38.0849
P116	M	56.0603
P117	M	49.7781
P118	M	40.6192
P119	W	14.2904
P120	M	55.1589
P121	W	80.2164
P122	M	71.3753
			* Sampling plasma date not recorded
